# Supplementary material for: Intestinal Microbiota of Broiler Chickens As Affected by Litter Management Regimens
Source: Front Microbiol. 2016 May 18;7:593. doi: 10.3389/fmicb.2016.00593 (PMC4870231; doi:10.3389/fmicb.2016.00593)
Supplement: Supplementary file 2 [file Table2.XLSX]

## Sheet: Genera
	Supplementary table S1. Groups of genera and OTUs shown in Figures 3 and 4.
Group	Genera	FL*	RL	M-d10-FL	M-d10-RL	M-d35-FL	M-d35-RL	D-d10-FL	D-d10-RL	D-d35-FL	D-d35-RL
L1	Alcaligenes	0.909789	0	0	0	0	0	0	0	0	0
	Acinetobacter	1.33697	0	0	0	0	0	0	0	0	0
	Oligella	1.21864	0	0	0	0	0	0	0	0	0
	Sphingobacterium	2.51768	0	0	0	0	0	0	0	0	0
	Trichococcus	1.21864	0	0	0	0	0	0	0	0	0
	Devosia	0.688954	0	0	0	0	0	0	0	0	0
	Leucobacter	0.791083	0	0	0	0	0	0	0	0	0
	Luteimonas	1.78699	0	0	0	0	0	0	0	0	0
L2a	Streptococcus	0.974037	1.21494	0	0	0	0	0	0	0.719106	0
	Facklamia	2.36831	1.72731	0	0	0	0	0	0	0	0
	Dietzia	1.16438	0.954718	0	0	0	0	0	0	0	0
	Jeotgalicoccus	1.64732	1.39845	0	0	0	0	0	0	0	0
	Corynebacterium	3.17694	2.90683	0	0	0.508229	0	0	0	0	0
	Brevibacterium	2.09135	2.15258	0	0	0	0	0	0	0	0
	Brachybacterium	2.15485	2.36789	0	0	0	0	0	0	0	0
	Aerococcus	1.71739	1.93464	0	0	0	0	0	0	0	0
	Staphylococcus	1.8588	2.78603	0	0	0	0.617696	0	0	0	0
	Yaniella	1.05548	1.9188	0	0	0	0	0	0	0	0
	Salinicoccus	0.873709	1.63243	0	0	0	0	0	0	0	0
L2b	Oceanobacillus	0	0.610736	0	0	0	0	0	0	0	0
	Dialister	0	1.05973	0	0	0	0	0	0	0	0
M	Enterococcus	0.627196	1.1246	0.478366	1.37176	0.672524	0.706771	0.623779	0	0.784242	0.76228
	Lactobacillus	1.75358	2.21882	2.58083	2.55251	3.47129	3.44179	2.53079	2.29885	1.75536	1.75936
	Candidatus Arthromitus	1.41928	1.64473	3.42947	3.42743	2.00336	2.43445	1.21444	1.77085	1.88802	2.01045
D1	Pseudomonas	1.00292	0	0	0	0	0	0	0	1.10939	0
	cc_115	0	0	0	0	0	0	0	0	0.784242	0
	Anaerostipes	0	0	0	0	0	0	0	0	0.642448	0
D2a	Akkermansia	0	0	0	0	0	0	0	0	0	0.76228
D2b	Clostridium	0	0	0	0	0	0	0.830539	0	1.40784	1.12841
	Coprococcus	0	0	0	0.502567	0	0	1.09824	0.954243	1.25404	1.28289
	Faecalibacterium	0	0.815929	0	0	0	0	2.1364	2.39794	2.13001	2.69942
	Coprobacillus	0	0	0	0	0	0	1.16021	0.954243	1.01377	0.982834
	[Ruminococcus]	0	0	0	0	0	0	2.59896	2.48572	2.53254	2.42343
	[Eubacterium]	0	0	0	0	0	0	0.905865	0.778151	0.97656	0.828765
	Butyricicoccus	0	0	0	0	0	0	1.90225	1.8451	2.20728	2.10813
	Oscillospira	0	0	0	0	0	0	2.08462	2.14922	2.30865	2.26879
	Dorea	0	0	0	0	0	0	1.1971	1.30103	1.42199	1.34346
	Ruminococcus	0	0	0	0	0	0	1.63009	1.94448	2.01512	2.02245
	Blautia	0	0	0	0	0	0	0.787333	1.79934	1.87349	1.78737
	Bacteroides	0	0	0	0	0	0	1.95782	1.43136	1.01377	0.76228
D2c	Anaerotruncus	0	0	0	0	0	0	0.869833	1.07918	0	0
*, The values represent log10-transformed reads counts of each genus. D, cecal digesta; M, ileal mucosa; L, litter. D10, day 10; D35, day 35.

## Sheet: OTUs
Group	OTU ID	FL*	RL	M-d10-FL	M-d10-RL	M-d35-FL	M-d35-RL	D-d10-FL	D-d10-RL	D-d35-FL	D-d35-RL	Taxon
D1a	755	0	0	0	0	0	0	0	1	0	0	f_ Ruminococcaceae
D1a	181	0	0	0	0	0	0	0	1.11394	0	0	f_ Ruminococcaceae
D1a	40	0	0	0	0	0	0	0	0.90309	0	0	o_ Clostridiales
D1a	129	0	0	0	0	0	0	0	0.954243	0	0	p_ Firmicutes
D1a	150	0	0	0	0	0	0	0	0.954243	0	0	o_ RF39
D1a	239	0	0	0	0	0	0	0	1	0	0	o_ Clostridiales
D1a	313	0	0	0	0	0	0	0	1	0	0	g_ Blautia
D1a	856	0	0	0	0	0	0	0	0.69897	0	0	o_ Clostridiales
D1a	771	0	0	0	0	0	0	0	0.69897	0	0	o_ Clostridiales
D1a	29	0	0	0	0	0	0	0	0.69897	0	0	f_ Ruminococcaceae
D1a	24	0	0	0	0	0	0	0	0.69897	0	0	o_ Clostridiales
D1a	53	0	0	0	0	0	0	0	0.69897	0	0	f_ Ruminococcaceae
D1a	726	0	0	0	0	0	0	0	0.69897	0	0	f_ Lachnospiraceae
D1a	228	0	0	0	0	0	0	0	0.69897	0	0	o_ Clostridiales
D1a	303	0	0	0	0	0	0	0	0.69897	0	0	o_ Clostridiales
D1a	329	0	0	0	0	0	0	0	0.69897	0	0	o_ Clostridiales
D1a	729	0	0	0	0	0	0	0	0.69897	0	0	o_ Clostridiales
D1a	888	0	0	0	0	0	0	0	0.69897	0.719106	0	f_ Ruminococcaceae
D1a	548	0	0	0	0	0	0	0	0.69897	0.719106	0	o_ Clostridiales
D1a	436	0	0	0	0	0	0	0	0.69897	0.642448	0	o_ Clostridiales
D1a	229	0	0	0	0	0	0	0	0.69897	0.642448	0	g_ Ruminococcus
D1a	746	0	0	0	0	0	0	0	0.69897	0.642448	0	o_ YS2
D1a	671	0	0	0	0	0	0	0	1.39794	1.04803	0	o_ Clostridiales
D1a	342	0	0	0	0	0	0	0	1.20412	0.719106	0	g_ Oscillospira
D1a	647	0	0	0	0	0	0	0	1.25527	0.719106	0	f_ Lachnospiraceae
D1b	603	0	0	0	0	0	0	0	0	1.23304	0	f_ Lachnospiraceae
D1b	422	0	0	0	0	0	0	0	0	1.10939	0	g_ Pseudomonas
D1b	606	0	0	0	0	0	0	0	0	0.719106	0	f_ Lachnospiraceae
D1b	208	0	0	0	0	0	0	0	0	0.719106	0	f_ Ruminococcaceae
D1b	120	0	0	0	0	0	0	0	0	0.719106	0	f_ Lachnospiraceae
D1b	94	0	0	0	0	0	0	0	0	0.719106	0	f_ Lachnospiraceae
D1b	514	0	0	0	0	0	0	0	0	0.935866	0	o_ Clostridiales
D1b	114	0	0	0	0	0	0	0	0	0.719106	0	f_ Lachnospiraceae
D1b	163	0	0	0	0	0	0	0	0	0.719106	0	f_ Lachnospiraceae
D1b	884	0	0	0	0	0	0	0	0	0.719106	0	f_ Ruminococcaceae
D1b	829	0	0	0	0	0	0	0	0	0.642448	0	f_ Lachnospiraceae
D1b	545	0	0	0	0	0	0	0	0	0.642448	0	o_ Clostridiales
D1b	895	0	0	0	0	0	0	0	0	0.642448	0	f_ Erysipelotrichaceae
D1b	705	0	0	0	0	0	0	0	0	0.890961	0	f_ Lachnospiraceae
D1b	481	0	0	0	0	0	0	0	0	0.784242	0	f_ Lachnospiraceae
D1b	215	0	0	0	0	0	0	0	0	0.642448	0	o_ Clostridiales
D1b	10	0	0	0	0	0	0	0	0	0.642448	0	g_ Anaerostipes
D1b	390	0	0	0	0	0	0	0	0	0.784242	0	f_ Lachnospiraceae
D1b	7	0	0	0	0	0	0	0	0	0.642448	0	g_ Oscillospira
D1b	363	0	0	0	0	0	0	0	0	0.784242	0	g_ cc_115
D1b	350	0	0	0	0	0	0	0	0	0.642448	0	o_ Clostridiales
D1b	676	0	0	0	0	0	0	0	0	0.784242	0	o_ Clostridiales
D1b	712	0	0	0	0	0	0	0	0	0.642448	0	f_ Lachnospiraceae
D1b	750	0	0	0	0	0	0	0	0	1.58306	0.683745	f_ Ruminococcaceae
D1b	427	0	0	0	0	0	0	0.830539	0	1.40784	1.12841	g_ Clostridium
D1b	682	0	0	0	0	0	0	0.787333	0	0.935866	0.828765	g_ Coprococcus
D1b	608	0	0	0	0	0	0	0.685397	0	1.34609	0.76228	f_ Erysipelotrichaceae
D1b	359	0	0	0	0	0	0	0.869833	0	0.642448	0.937292	f_ Lachnospiraceae
D1b	675	0	0	0	0	0	0	1.0514	0	1.01377	0.828765	f_ Lachnospiraceae
D1b	837	0	0	0	0	0	0	1.09824	0	0.890961	0.76228	g_ Ruminococcus
D1b	200	0	0	0	0	0	0	1.61006	0	0.890961	0	f_ Ruminococcaceae
D1b	251	0	0	0	0	0	0	0.623779	0	0.642448	0	f_ Ruminococcaceae
D1b	282	0	0	0	0	0	0	0.739349	0	0.890961	0	o_ Clostridiales
D1b	651	0	0	0	0	0	0	0.869833	0	1.25404	0	f_ Lachnospiraceae
D1c	502	0	0	0	0	0	0	0.623779	0.90309	0	0.76228	g_ Ruminococcus
D1c	532	0	0	0	0	0	0	0.685397	0.90309	0	0.828765	o_ Clostridiales
D1c	580	0	0	0	0	0	0	1.42555	1.32222	0	0.683745	g_ Oscillospira
D1c	404	0	0	0	0	0	0	0	0.845098	0	1.30403	f_ Ruminococcaceae
D1c	880	0	0	0	0	0	0	0	0.954243	0	1.02405	s_ Faecalibacterium prausnitzii
D1c	836	0	0	0	0	0	0	0	0.845098	0	0.937292	o_ Clostridiales
D1c	425	0	0	0	0	0	0	0	0.90309	0	1.06169	o_ Clostridiales
D1c	219	0	0	0	0	0	0	0	0.69897	0	0.828765	f_ Ruminococcaceae
D1c	225	0	0	0	0	0	0	0	0.845098	0	0.76228	g_ Oscillospira
D1c	728	0	0	0	0	0	0	0	1.17609	0	0.982834	o_ Clostridiales
D1c	618	0	0	0	0	0	0	0	1.04139	0	0.88641	f_ Lachnospiraceae
D1c	802	0	0	0	0	0	0	0	0.778151	0	0.76228	f_ [Mogibacteriaceae]
D1c	16	0	0.815929	0	0	0	0	2.10912	1.20412	1.74223	1.58343	f_ Ruminococcaceae
D1c	44	0	0	0	0	0	0	1.74918	1.34242	1.16314	0.683745	f_ Ruminococcaceae
D1c	13	0	0	0	0	0	0	1.95782	1.43136	1.01377	0.76228	s_ Bacteroides fragilis
D1c	648	0	0	0	0	0	0	1.68517	1.20412	0.784242	1.06169	o_ Clostridiales
D1c	203	0	0	0	0	0	0	1.21444	0.954243	0.642448	1.09633	s_ Butyricicoccus pullicaecorum
D1c	885	0	0	0	0.502459	0	0	0.869833	0.954243	1.01377	1.12841	g_ Coprococcus
D1c	866	0	0	0	0	0	0	0.998885	0.845098	1.69289	1.57245	s_ Butyricicoccus pullicaecorum
D1c	620	0	0	0	0	0	0	1.0514	1.20412	1.78048	1.64407	f_ Erysipelotrichaceae
D1c	39	0	0	0	0	0	0	1.2311	1.50515	2.1487	2.04924	g_ Oscillospira
D1c	166	0	0	0	0	0	0	1.1199	0.69897	0.97656	0.76228	s_ Ruminococcus gnavus
D1c	772	0	0	0	0	0	0.410493	2.18447	1.60206	1.95005	2.02638	f_ Lachnospiraceae
D1c	36	0	0	0	0	0	0	1.02594	0.845098	1.04803	1.26066	g_ [Ruminococcus]
D1c	346	0	0	0	0	0	0	1.07545	0.778151	1.10939	1.36191	g_ [Ruminococcus]
D1c	693	0	0	0	0	0	0	2.08918	1.77085	1.89744	1.48664	f_ Lachnospiraceae
D1c	653	0	0	0	0	0	0	1.94851	1.72428	1.78653	1.47288	f_ Ruminococcaceae
D1c	639	0	0	0	0	0	0	1.78715	1.76343	1.78653	1.30403	g_ [Ruminococcus]
D1c	233	0	0	0	0	0	0	2.36144	2.3927	2.27286	1.94488	o_ Clostridiales
D1c	391	0	0	0	0	0	0	1.16021	0.954243	1.01377	0.982834	g_ Coprobacillus
D1c	119	0	0	0	0	0	0	1.64923	1.62325	1.61991	1.52551	f_ Lachnospiraceae
D1c	434	0	0	0	0	0	0	2.17527	2.0086	2.10761	2.05659	g_ [Ruminococcus]
D1c	51	0	0	0	0	0	0	0.905865	0.778151	0.97656	0.828765	g_ [Eubacterium]
D1c	81	0	0	0	0	0	0	1.0514	1.07918	1.21097	1.02405	g_ Dorea
D1c	126	0	0	0	0	0	0	1.0514	1	1.16314	1.02405	f_ Lachnospiraceae
D1c	615	0	0	0	0	0	0	1.62351	1.4624	1.6777	1.34346	s_ Butyricicoccus pullicaecorum
D1c	248	0	0	0	0	0	0	1.58906	1.5563	1.68536	1.3796	f_ Lachnospiraceae
D1c	652	0	0	0	0	0	0	2.16206	2.18469	1.81562	1.93049	f_ Ruminococcaceae
D1c	700	0	0	0	0	0	0	2.17154	2.1038	1.85846	1.7941	f_ Lachnospiraceae
D1c	252	0	0	0	0	0	0	0.970037	1.04139	0.840871	0.828765	o_ Clostridiales
D1c	21	0	0	0	0	0	0	1.62351	1.70757	1.52118	1.53773	f_ Lachnospiraceae
D1c	609	0	0	0	0	0	0	1.58183	1.43136	1.18771	1.15828	g_ Oscillospira
D1c	840	0	0	0	0	0	0	2.09816	1.98227	1.7681	1.52551	g_ [Ruminococcus]
D1c	507	0	0	0	0	0	0	1.1199	1.30103	1.66196	1.41297	f_ Lachnospiraceae
D1c	516	0	0	0	0	0	0	0.869833	1.04139	1.16314	0.982834	g_ Oscillospira
D1c	291	0	0	0	0	0	0	1.49315	1.44716	1.83757	1.9054	f_ Lachnospiraceae
D1c	586	0	0	0	0	0	0	1.31956	1.49136	1.61991	1.58343	f_ Ruminococcaceae
D1c	151	0	0	0	0	0	0	1.49315	1.57978	1.81562	1.75207	g_ [Ruminococcus]
D1c	172	0	0	0	0	0	0	1.0514	1.14613	1.25404	1.32419	s_ Butyricicoccus pullicaecorum
D1c	846	0	0	0	0	0	0	0.905865	1.23045	1.18771	1.18622	f_ Lachnospiraceae
D1c	765	0	0	0	0	0	0	0.739349	0.954243	1.04803	1.09633	g_ Dorea
D1c	211	0	0	0	0	0	0	1.36988	1.50515	1.27408	1.51294	f_ Lachnospiraceae
D1c	560	0	0	0	0	0	0	2.09593	2.27184	2.02217	2.48745	s_ Faecalibacterium prausnitzii
D1c	110	0	0	0	0	0	0	0.869833	1	0.935866	0.937292	g_ Ruminococcus
D1c	116	0	0	0	0	0	0	0.685397	1.04139	0.642448	0.76228	o_ Clostridiales
D1c	135	0	0	0	0	0	0	0.970037	1.5563	1.04803	1.23724	g_ Ruminococcus
D1c	791	0	0	0	0	0	0	1.02594	1.72428	1.55322	1.21248	f_ Lachnospiraceae
D1c	469	0	0	0	0	0	0	0.869833	1.43136	1.10939	0.937292	f_ Ruminococcaceae
D1c	619	0	0	0	0	0	0	0.685397	1.04139	1.01377	1.23724	f_ Ruminococcaceae
D1c	721	0	0	0	0	0	0	1.1199	1.74819	1.48659	2.23867	s_ Faecalibacterium prausnitzii
D1c	230	0	0	0	0	0	0	0.939135	1.63347	1.46189	1.52551	f_ Ruminococcaceae
D1c	49	0	0	0	0	0	0	0.739349	1.23045	1.07979	1.15828	g_ Ruminococcus
D1c	490	0	0	0	0	0	0	0.685397	1.5682	1.25404	1.30403	f_ Ruminococcaceae
D1c	798	0	0	0	0	0	0	0.787333	1.73239	1.44899	1.67148	g_ Blautia
D1c	727	0	0	0	0	0	0	0.623779	1.39794	1.47441	1.28289	f_ Ruminococcaceae
D1c	213	0	0	0	0	0	0	0.998885	1.61278	1.80996	1.82626	f_ Ruminococcaceae
D1c	314	0	0	0	0	0	0	0	1.04139	1.07979	0.76228	f_ Lachnospiraceae
D1c	815	0	0	0	0	0	0	0	1.17609	1.42199	1.7216	f_ Ruminococcaceae
D1c	745	0	0	0	0	0	0	0	0.69897	0.935866	1.06169	o_ Clostridiales
D1c	136	0	0	0	0	0	0	0	1.36173	1.69289	1.80072	f_ Ruminococcaceae
D1c	274	0	0	0	0	0	0	0	1.39794	1.6777	1.42874	o_ Clostridiales
D1c	807	0	0	0	0	0	0	0	0.845098	1.18771	1.06169	o_ Clostridiales
D1c	644	0	0	0	0	0	0	0	1.17609	1.66196	1.44396	s_ Butyricicoccus pullicaecorum
D1c	810	0	0	0	0	0	0	0	0.778151	1.23304	1.06169	o_ Clostridiales
D1c	496	0	0	0	0	0	0	0	0.778151	1.60188	1.66253	g_ Ruminococcus
D1c	155	0	0	0	0	0	0	0	1.04139	0.719106	1.23724	o_ Clostridiales
D1c	497	0	0	0	0	0	0	0	0.90309	0.642448	0.982834	g_ Oscillospira
D1c	441	0	0	0	0	0	0	0	0.778151	0.719106	0.937292	g_ Oscillospira
D1c	194	0	0	0	0	0	0	0	1.39794	1.1371	1.51294	o_ Clostridiales
D1c	756	0	0	0	0	0	0	0	0.954243	0.935866	1.06169	f_ Lachnospiraceae
D1c	344	0	0	0	0	0	0	0	1.23045	1.21097	1.28289	f_ Lachnospiraceae
D1c	540	0	0	0	0	0	0	0	0.90309	0.890961	0.937292	f_ Ruminococcaceae
D1c	42	0	0	0	0	0	0	0	0.69897	0.642448	0.683745	f_ Ruminococcaceae
D1c	237	0	0	0	0	0	0	0	0.69897	0.784242	1.21248	f_ Ruminococcaceae
D1c	306	0	0	0	0	0	0	0	1.39794	0.784242	1.06169	f_ Ruminococcaceae
D1d	828	0	0	0	0	0	0	0	0	1.27408	1.09633	o_ Clostridiales
D1d	748	0	0	0	0	0	0	0	0	1.04803	0.88641	g_ Oscillospira
D1d	638	0	0	0	0	0	0	0	0	0.840871	0.683745	g_ Oscillospira
D1d	663	0	0	0	0	0	0	0	0	0.935866	0.76228	f_ Ruminococcaceae
D1d	202	0	0	0	0	0	0	0	0	1.6777	1.18622	g_ Blautia
D1d	264	0	0	0	0	0	0	0	0	0.890961	0.88641	g_ Ruminococcus
D1d	583	0	0	0	0	0	0	0	0	1.10939	1.12841	o_ Clostridiales
D1d	459	0	0	0	0	0	0	0	0	0.642448	0.683745	f_ Lachnospiraceae
D1d	332	0	0	0	0	0	0	0	0	0.840871	0.76228	f_ Ruminococcaceae
D1d	296	0	0	0	0	0	0	0	0	0.890961	0.828765	f_ Lachnospiraceae
D1d	904	0	0	0	0	0	0	0	0	0.719106	0.683745	o_ Clostridiales
D1d	773	0	0	0	0	0	0	0	0	0.642448	0.76228	f_ Lachnospiraceae
D1d	1	0	0	0	0	0	0	0	0	1.21097	1.44396	f_ Lachnospiraceae
D1d	324	0	0	0	0	0	0	0	0	0.719106	0.828765	o_ Clostridiales
D1d	788	0	0	0	0	0	0	0	0	0.642448	0.828765	g_ Ruminococcus
D1d	304	0	0	0	0	0	0	0	0	0.97656	1.26066	f_ Ruminococcaceae
D1d	478	0	0	0	0	0	0	0	0	0.719106	1.06169	f_ Ruminococcaceae
D1d	14	0	0	0	0	0	0	0	0	0.784242	1.12841	o_ Clostridiales
D1d	503	0	0	0	0	0	0	0	0	0	1.06169	f_ Ruminococcaceae
D1d	553	0	0	0	0	0	0	0	0	0	0.937292	f_ Ruminococcaceae
D1d	537	0	0	0	0	0	0	0	0	0	0.683745	s_ Faecalibacterium prausnitzii
D1d	875	0	0	0	0	0	0	0	0	0	0.683745	o_ Clostridiales
D1d	574	0	0	0	0	0	0	0	0	0	0.683745	f_ Ruminococcaceae
D1d	428	0	0	0	0	0	0	0	0	0	0.683745	o_ RF39
D1d	364	0	0	0	0	0	0	0	0	0	0.683745	o_ Clostridiales
D1d	106	0	0	0	0	0	0	0	0	0	0.683745	o_ Clostridiales
D1d	919	0	0	0	0	0	0	0	0	0	0.683745	f_ [Mogibacteriaceae]
D1d	2	0	0	0	0	0	0	0	0	0	0.683745	f_ Ruminococcaceae
D1d	474	0	0	0	0	0	0	0	0	0	0.76228	o_ Clostridiales
D1d	438	0	0	0	0	0	0	0	0	0	0.76228	f_ Ruminococcaceae
D1d	432	0	0	0	0	0	0	0	0	0	0.76228	f_ Ruminococcaceae
D1d	87	0	0	0	0	0	0	0	0	0	0.76228	s_ Butyricicoccus pullicaecorum
D1d	30	0	0	0	0	0	0	0	0	0	0.828765	g_ Oscillospira
D1d	581	0	0	0	0	0	0	0	0	0	0.828765	f_ Lachnospiraceae
D1d	171	0	0	0	0	0	0	0	0	0	0.76228	o_ Clostridiales
D1d	235	0	0	0	0	0	0	0	0	0	0.76228	s_ Akkermansia muciniphila
D1d	818	0	0	0	0	0	0	0	0	0	0.683745	s_ Faecalibacterium prausnitzii
D1d	161	0	0	0	0	0	0	0	0	0	0.683745	o_ Clostridiales
D1d	186	0	0	0	0	0	0	0	0	0	0.683745	o_ Clostridiales
D1d	207	0	0	0	0	0	0	0	0	0	0.683745	g_ Oscillospira
D1d	216	0	0	0	0	0	0	0	0	0	0.683745	o_ Clostridiales
D1d	247	0	0	0	0	0	0	0	0	0	0.88641	s_ Butyricicoccus pullicaecorum
D1d	254	0	0	0	0	0	0	0	0	0	0.88641	g_ Oscillospira
D1d	299	0	0	0	0	0	0	0	0	0	0.683745	s_ Faecalibacterium prausnitzii
D2	614	0	0	0	0	0	0	0.739349	1.07918	1.18771	0	g_ Ruminococcus
D2	913	0	0	0	0	0	0	1.567	1.36173	1.18771	0	f_ Ruminococcaceae
D2	348	0	0	0	0	0	0	0.869833	0.845098	0.642448	0	f_ Lachnospiraceae
D2	736	0	0	0	0	0	0	1.35784	1.14613	0.642448	0	f_ Lachnospiraceae
D2	911	0	0	0	0	0	0	1.31956	1.23045	0.642448	0	g_ Oscillospira
D2	85	0	0	0	0	0	0	0.869833	1.07918	0	0	g_ Anaerotruncus
D2	177	0	0	0	0	0	0	0.830539	1.30103	0	0	o_ Clostridiales
D2	851	0	0	0	0	0	0	1.1971	0.90309	0	0	f_ Ruminococcaceae
D2	79	0	0	0	0	0	0	0.787333	0.69897	0	0	g_ Oscillospira
D2	290	1.60754	0	0.478366	0	0	0	1.96087	1.17609	0.97656	0	f_ Enterobacteriaceae
D2	654	0	0	0	0	0	0	0.623779	0	0	0	s_ Butyricicoccus pullicaecorum
D2	360	0	0	0	0	0	0	0.623779	0	0	0	o_ Clostridiales
D2	910	0	0	0	0	0	0	0.623779	0	0	0	g_ Ruminococcus
D2	500	0	0	0	0	0	0	0.739349	0	0	0	f_ Lachnospiraceae
D2	60	0	0	0	0	0	0	0.623779	0	0	0	f_ Ruminococcaceae
D2	827	0	0	0	0	0	0	0.623779	0	0	0	g_ Oscillospira
D2	345	0	0	0	0	0	0	0.970037	0	0	0	o_ Clostridiales
D2	658	0	0	0	0	0	0	0.787333	0	0	0	o_ Clostridiales
D2	112	0	0	0	0	0	0	0.905865	0	0	0	g_ Oscillospira
D2	157	0	0	0	0	0	0	0.787333	0	0	0	o_ Clostridiales
L1	323	1.05548	0	0	0	0	0	0	0	0	0	f_ Alcaligenaceae
L1	413	1.34973	0	0	0	0	0	0	0	0	0	f_ Sphingobacteriaceae
L1	805	0.627196	0	0	0	0	0	0	0	0	0	o_ Actinomycetales
L1	800	0.627196	0	0	0	0	0	0	0	0	0	s_ Corynebacterium stationis
L1	857	0.627196	0	0	0	0	0	0	0	0	0	g_ Trichococcus
L1	430	0.9431	0	0	0	0	0	0	0	0	0	g_ Acinetobacter
L1	901	0.9431	0	0	0	0	0	0	0	0	0	f_ Sphingobacteriaceae
L1	201	1.21864	0	0	0	0	0	0	0	0	0	g_ Corynebacterium
L1	844	0.688954	0	0	0	0	0	0	0	0	0	f_ Sphingobacteriaceae
L1	570	0.688954	0	0	0	0	0	0	0	0	0	g_ Facklamia
L1	488	0.791083	0	0	0	0	0	0	0	0	0	f_ Alcaligenaceae
L1	187	0.627196	0	0	0	0	0	0	0	0	0	f_ Aerococcaceae
L1	899	0.688954	0	0	0	0	0	0	0	0	0	g_ Devosia
L1	153	0.627196	0	0	0	0	0	0	0	0	0	g_ Sphingobacterium
L1	179	0.791083	0	0	0	0	0	0	0	0	0	g_ Facklamia
L1	361	0.688954	0	0	0	0	0	0	0	0	0	f_ Aerococcaceae
L1	142	0.627196	0	0	0	0	0	0	0	0	0	f_ Bacillaceae
L1	173	0.791083	0	0	0	0	0	0	0	0	0	g_ Leucobacter
L1	577	0.627196	0	0	0	0	0	0	0	0	0	g_ Yaniella
L1	72	0.743014	0	0	0	0	0	0	0	0	0	f_ Sphingobacteriaceae
L1	66	1.21864	0	0	0	0	0	0	0	0	0	g_ Oligella
L1	109	0.974037	0	0	0	0	0	0	0	0	0	o_ Bacillales
L1	862	2.51339	0	0	0	0	0	0	0	0	0	g_ Sphingobacterium
L1	76	0.743014	0	0	0	0	0	0	0	0	0	g_ Acinetobacter
L1	245	0.688954	0	0	0	0	0	0	0	0	0	g_ Facklamia
L1	382	0.743014	0	0	0	0	0	0	0	0	0	o_ Actinomycetales
L1	417	0.873709	0	0	0	0	0	0	0	0	0	g_ Trichococcus
L1	468	1.00292	0	0	0	0	0	0	0	0	0	g_ Pseudomonas
L1	769	0.743014	0	0	0	0	0	0	0	0	0	f_ Bacillaceae
L1	718	1.28182	0	0	0	0	0	0	0	0	0	g_ Jeotgalicoccus
L1	451	0.873709	0	0	0	0	0	0	0	0	0	f_ Sphingobacteriaceae
L1	258	1.02999	0	0	0	0	0	0	0	0	0	f_ Staphylococcaceae
L1	664	0.974037	0	0	0	0	0	0	0	0	0	g_ Acinetobacter
L1	584	1.78699	0	0	0	0	0	0	0	0	0	g_ Luteimonas
L1	546	0.909789	0	0	0	0	0	0	0	0	0	c_ Gammaproteobacteria
L1	317	0.909789	0	0	0	0	0	0	0	0	0	s_ Alcaligenes faecalis
L1	418	0.834358	0	0	0	0	0	0	0	0	0	g_ Trichococcus
L2a	223	0.627196	0.72534	0	0	0.672524	0.706771	0	0	0.784242	0.76228	s_ Enterococcus cecorum
L2a	877	0.974037	1.21494	0	0	0	0	0	0	0.719106	0	s_ Streptococcus alactolyticus
L2a	477	1.05548	2.47866	0	0	0	0.617696	0	0	0	0	g_ Staphylococcus
L2a	706	0.909789	1.9188	0	0	0	0	0	0	0	0	g_ Yaniella
L2a	820	1.02999	2.14306	0	0	0	0	0	0	0	0	g_ Brachybacterium
L2a	33	0.974037	2.1764	0	0	0	0	0	0	0	0	f_ Bacillaceae
L2a	412	0.873709	1.55028	0	0	0	0	0	0	0	0	g_ Salinicoccus
L2a	205	0.834358	1.03576	0	0	0	0	0	0	0	0	f_ Nocardiopsaceae
L2a	534	0.688954	0.923954	0	0	0	0	0	0	0	0	s_ Jeotgalicoccus psychrophilus
L2a	688	1.45028	1.67967	0	0	0	0	0	0	0	0	s_ Staphylococcus equorum
L2a	715	1.71739	1.93464	0	0	0	0	0	0	0	0	g_ Aerococcus
L2a	849	0.791083	1.18102	0	0	0	0	0	0	0	0	c_ Bacilli
L2a	439	1.28182	1.88875	0	0	0	0	0	0	0	0	g_ Brachybacterium
L2a	785	0.627196	0.890844	0	0	0	0	0	0	0	0	f_ Nocardiopsaceae
L2a	399	1.54006	2.41047	0	0	0	0	0	0	0	0	s_ Staphylococcus sciuri
L2a	902	1.56374	0.954718	0	0	0	0	0	0	0	0	g_ Corynebacterium
L2a	159	1.16438	0.954718	0	0	0	0	0	0	0	0	g_ Dietzia
L2a	152	2.34353	1.72731	0	0	0	0	0	0	0	0	g_ Facklamia
L2a	915	0.834358	0.610736	0	0	0	0	0	0	0	0	f_ Bacillaceae
L2a	384	1.45028	0.983446	0	0	0	0	0	0	0	0	g_ Brachybacterium
L2a	774	1.99189	2.04404	0	0	0	0	0	0	0	0	s_ Brevibacterium aureum
L2a	288	1.34973	1.2464	0	0	0	0	0	0	0	0	g_ Jeotgalicoccus
L2a	596	1.33697	1.23095	0	0	0	0	0	0	0	0	f_ Bacillaceae
L2a	48	1.41928	1.37653	0	0	0	0	0	0	0	0	g_ Brevibacterium
L2a	149	3.16093	2.89642	0	0	0.508229	0	0	0	0	0	s_ Corynebacterium stationis
L2a	463	1.94343	0.855	0	0	0	0	0	0	0	0	s_ Brachybacterium conglomeratum
L2b	140	0	0.923954	0	0	0	0	0	0	0	0	g_ Salinicoccus
L2b	480	0	1.38763	0	0	0	0	0	0	0	0	f_ Carnobacteriaceae
L2b	381	0	1.19831	0	0	0	0	0	0	0	0	f_ Bacillaceae
L2b	78	0	0.610736	0	0	0	0	0	0	0	0	o_ Actinomycetales
L2b	578	0	0.855	0	0	0	0	0	0	0	0	f_ Bacillaceae
L2b	128	0	0.610736	0	0	0	0	0	0	0	0	g_ Brachybacterium
L2b	433	0	0.610736	0	0	0	0	0	0	0	0	s_ Oceanobacillus chironomi
L2b	493	0	0.610736	0	0	0	0	0	0	0	0	o_ Bacillales
L2b	839	0	0.610736	0	0	0	0	0	0	0	0	f_ Bacillaceae
L2b	674	0	0.610736	0	0	0	0	0	0	0	0	o_ Actinomycetales
L2b	535	0	0.923954	0	0	0	0	0	0	0	0	f_ Bacillaceae
L2b	794	0	0.923954	0	0	0	0	0	0	0	0	g_ Corynebacterium
L2b	891	0	0.923954	0	0	0	0	0	0	0	0	o_ Actinomycetales
L2b	301	0	0.983446	0	0	0	0	0	0	0	0	s_ Brevibacterium aureum
L2b	743	0	0.815929	0	0	0	0	0	0	0	0	f_ Bacillaceae
L2b	777	0	0.671807	0	0	0	0	0	0	0	0	g_ Corynebacterium
L2b	351	0	0.815929	0	0	0	0	0	0	0	0	f_ Bacillaceae
L2b	530	0	0.815929	0	0	0	0	0	0	0	0	s_ Faecalibacterium prausnitzii
L2b	501	0	0.72534	0	0	0	0	0	0	0	0	c_ Bacilli
L2b	562	0	0.72534	0	0	0	0	0	0	0	0	f_ Bacillaceae
L2b	141	0	0.72534	0	0	0	0	0	0	0	0	f_ Bacillaceae
L2b	476	0	0.890844	0	0	0	0	0	0	0	0	g_ Staphylococcus
L2b	680	0	0.72534	0	0	0	0	0	0	0	0	f_ Aerococcaceae
L2b	19	0	1.10403	0	0	0	0	0	0	0	0	f_ Bacillaceae
L2b	552	0	1.05973	0	0	0	0	0	0	0	0	g_ Dialister
M1	15	0	0	0	0	0.672524	0.915783	0	0	0.840871	0	f_ Peptostreptococcaceae
M1	579	1.32382	1.80093	2.49938	2.50025	3.43131	3.23322	2.50459	2.25527	1.55322	1.63453	g_ Lactobacillus
M1	872	1.12404	1.41933	1.63239	1.46209	2.06848	2.7688	0.869833	0.954243	0.719106	0.76228	g_ Lactobacillus
M1	681	0	0	0.769233	0.630463	1.23805	1.57038	0	0	0	0	s_ Lactobacillus vaginalis
M1	316	0	0	0	0	0.855783	0.962902	0	0	0	0	g_ Lactobacillus
M1	796	0	0	0	0	0.808443	1.18962	0	0	0	0	g_ Lactobacillus
M1	710	0	0.815929	1.00784	0.897851	1.6023	1.15277	0	0	0	0	s_ Lactobacillus reuteri
M1	561	0	0	0	0	0	0.649461	0	0	0	0	s_ Lactobacillus vaginalis
M1	321	0	0	0	0	0	0.505509	0	0	0	0	g_ Lactobacillus
M1	557	0	0	0	0	0	0.962902	0	0	0	0	s_ Lactobacillus coleohominis
M1	113	0	0	0	0	0	0.505509	0	0	0	0	g_ Lactobacillus
M1	448	0	0	0	0	0	0.732819	0	0	0	0	g_ Lactobacillus
M1	146	0	0	0	0	0	0.505509	0	0	0	0	g_ Lactobacillus
M1	912	0	0	0	0	0	0.991694	0	0	0	0	g_ Lactobacillus
M1	882	0.743014	0.890844	0	0	0.961429	1.03159	0	0	0	0	g_ Lactobacillus
M1	907	1.29628	1.81753	1.00784	0.502459	1.84605	2.55176	1.16021	1.07918	1.25404	1.02405	s_ Lactobacillus salivarius
M2	492	0	0.954718	0.478366	1.3716	0	0	0.623779	0	0	0	g_ Enterococcus
M2	696	1.41928	1.64473	3.42947	3.42727	2.00336	2.43445	1.21444	1.77085	1.88802	2.01045	g_ Candidatus Arthromitus
*, The values represent log10-transformed reads counts of each OTU. D, cecal digesta; M, ileal mucosa; L, litter. D10, day 10; D35, day 35.
